# Supplementary material for: Interlaboratory assessment of candidate reference materials for lentiviral vector copy number and integration site measurements
Source: Mol Ther Methods Clin Dev. 2025 Apr 21;33(2):101472. doi: 10.1016/j.omtm.2025.101472 (PMC12229725; doi:10.1016/j.omtm.2025.101472)
Supplement: Table S2. Karyotyping results of clonal VCN cell lines — Cytogenetic analysis was performed on 20 G-banded metaphase spreads for each clonal cell line. [file mmc2.xlsx]

## Sheet: VCN0
VCN0 p10
Cell No.	Chr 1	Chr 2	del(2)(p23p21)	Chr 3	Chr 4	Chr 5	Chr 6	Chr 7	Chr 8	Chr 9	Chr 10	Chr 11	Chr 12	Chr 13	Chr 14	Chr 15	Chr 16	Chr 17	Chr 18	del(18)(p11.2)	Chr 19	Chr 20	Chr 21	Chr 22	X Chr	Y Chr	markers	Total	Details/Comments
1	2	1	1	2	2	2	2	2	2	2	2	2	2	2	1	2	2	2	1	1	2	2	1	2	1	0	0	43
2	2	1	1	2	2	2	2	2	2	2	2	2	2	2	2	2	2	2	1	1	2	2	2	2	1	0	0	45
3	2	1	1	2	2	2	2	2	2	2	2	2	2	2	2	2	2	2	1	1	2	2	2	2	1	0	0	45
4	2	1	1	2	2	2	2	2	2	2	2	2	2	2	2	2	2	2	1	1	2	2	2	2	1	0	0	45
5	2	1	1	2	2	2	2	2	2	2	2	2	2	2	2	2	2	2	1	0	2	2	2	2	1	1	0	45
6	2	1	1	2	2	2	2	2	2	2	2	2	2	2	2	2	2	2	1	1	2	2	2	2	1	1	0	46
7	2	1	1	2	2	2	2	2	2	2	2	2	2	2	2	2	2	2	1	1	2	2	2	2	1	1	0	46
8	2	1	1	2	2	2	2	2	2	2	2	2	2	2	2	2	2	2	1	1	2	2	2	2	1	1	0	46	add 11p
9	2	1	1	2	2	2	2	2	2	2	2	2	2	2	2	2	2	2	1	1	2	2	2	2	1	1	1	47
10	2	1	1	2	2	2	2	2	2	2	2	2	2	2	2	2	2	2	1	1	2	2	2	2	1	1	0	46
11	2	1	1	2	2	2	2	2	2	2	2	2	2	2	2	2	2	2	1	1	2	2	2	2	1	1	0	46
12	2	1	1	2	2	2	2	2	2	2	2	2	2	2	2	2	2	2	1	1	2	2	2	2	1	1	0	46
13	2	1	1	2	2	2	2	2	2	2	2	2	2	2	2	2	2	2	1	1	2	2	2	2	1	1	0	46
14	2	1	1	2	2	2	2	2	2	2	2	2	2	2	2	2	2	2	1	1	2	2	2	2	1	1	0	46
15	2	1	1	2	2	2	2	2	2	2	2	2	2	2	2	2	2	2	1	1	2	2	2	2	1	1	0	46
16	2	1	1	2	2	2	2	2	2	2	2	2	2	2	2	2	2	2	1	1	2	2	2	2	1	1	0	46
17	2	1	1	2	2	2	2	2	2	2	2	2	2	2	2	2	2	2	1	1	2	2	2	2	1	1	0	46
18	2	1	1	2	2	2	2	2	2	2	2	2	2	2	2	2	2	2	1	1	2	2	2	2	1	2	0	47
19	2	1	1	2	2	2	2	2	2	2	2	2	2	2	2	2	2	2	1	1	2	2	2	2	1	1	1	47
20	4	2	2	4	4	4	4	4	4	4	4	4	4	4	4	4	4	4	4	0	4	4	4	4	2	2	0	92
Key
Chr	chromosome
chrb	chromosome break
del	deletion
der	derivative
t	translocation
The karyotype is 46,XY,-2,-18,del(2) (p21p23),del(18) (p11.2). Most cells had normal X and Y chromosomes.

## Sheet: VCN1
VCN1 p10
Cell No.	Chr 1	chrb(1)(q41)	Chr 2	del(2)(p23p21)	Chr 3	Chr 4	Chr 5	Chr 6	Chr 7	Chr 8	Chr 9	Chr 10	Chr 11	Chr 12	Chr 13	Chr 14	Chr 15	der(15)t(X;15)(q21;p11.2)	Chr 16	Chr 17	Chr 18	del(18)(p11.2)	Chr 19	Chr 20	Chr 21	Chr 22	X Chr	der(15)t(X;15)(q21;p11.2)	Y Chr	markers	Total	Details/Comments
1	2	0	1	1	2	2	2	2	2	2	1	2	2	2	2	2	2	0	2	2	1	1	2	2	2	2	1	0	1	1	46
2	2	0	1	1	2	2	2	2	2	2	2	2	2	2	2	2	2	0	2	2	1	1	2	2	2	2	1	0	1	0	46
3	1	1	1	1	2	2	2	2	2	2	2	2	2	2	2	2	2	0	2	2	1	1	2	2	2	2	1	0	1	0	46
4	2	0	1	1	2	2	2	2	2	2	2	2	2	2	2	2	2	0	2	2	1	1	2	2	2	2	1	0	1	0	46
5	2	0	1	1	2	2	2	2	2	2	2	2	2	2	2	2	2	0	2	2	1	1	2	2	2	2	1	0	1	0	46
6	2	0	1	1	2	2	2	2	2	2	2	2	2	2	2	2	2	0	2	2	1	1	2	2	2	2	1	0	1	0	46
7	2	0	1	1	2	2	2	2	2	2	2	2	2	2	2	2	2	0	2	2	1	1	2	2	2	2	1	0	1	0	46
8	2	0	1	1	2	2	2	2	2	2	2	2	2	2	2	2	2	0	2	2	1	1	2	2	2	2	1	0	1	0	46
9	2	0	1	1	2	2	2	2	2	2	2	2	2	2	2	2	2	0	2	2	1	1	2	2	2	2	1	0	1	0	46
10	2	0	1	1	2	2	2	2	2	2	2	2	2	2	2	2	2	0	2	2	1	1	2	2	2	2	1	0	1	0	46
11	2	0	1	1	2	2	2	2	2	2	2	2	2	2	2	2	1	1	2	2	1	1	2	2	2	2	0	1	1	0	46	balanced t(X;15)
12	2	0	1	1	2	2	2	2	2	2	2	2	2	2	2	2	2	0	2	2	1	1	2	2	2	2	1	0	1	0	46
13	2	0	1	1	2	2	2	2	2	2	2	2	2	2	2	2	2	0	2	2	1	1	2	2	2	2	1	0	1	0	46
14	2	0	1	1	2	2	2	2	2	2	2	2	2	2	2	2	2	0	2	2	1	1	2	2	2	2	1	0	1	0	46
15	2	0	1	1	2	2	2	2	2	2	2	2	2	2	2	2	2	0	2	2	1	1	2	2	2	2	1	0	1	0	46
16	2	0	1	1	3	2	2	2	2	2	2	2	2	2	2	2	2	0	2	2	1	1	2	2	2	2	1	0	1	0	47
17	2	0	1	1	2	2	2	2	2	2	2	2	2	2	2	2	2	0	2	2	1	1	2	2	2	2	1	0	1	0	46
18	2	0	1	1	2	2	2	2	2	2	2	2	2	2	2	2	2	0	2	2	1	1	2	2	2	2	1	0	1	0	46
19	2	0	1	1	2	2	2	2	2	2	2	2	2	2	2	2	2	0	2	2	1	1	2	2	2	2	1	0	1	0	46
20	2	0	1	1	2	2	2	2	2	2	2	2	2	2	2	2	2	0	2	2	1	1	2	2	2	2	1	0	1	0	46
Key
Chr	chromosome
chrb	chromosome break
del	deletion
der	derivative
t	translocation

## Sheet: VCN2
VCN2 p10
Spread No.	Chr 1	Chr 2	del(2)(p23p21)	del(2)(p23p21),chtb(2)(q23)	Chr 3	Chr 4	chtb(4)(p15.3)	chtb(4)(q25)	Chr 5	Chr 6	chtb(6)(p22)	Chr 7	Chr 8	Chr 9	chtb(9)(q22)	Chr 10	del(10)(q22)	Chr 11	Chr 12	Chr 13	Chr 14	Chr 15	Chr 16	Chr 17	Chr 18	del(18)(p11.2)	Chr 19	Chr 20	Chr 21	Chr 22	chtb(22)(q12)	X Chr	Y Chr	markers	Total	Details/Comments
1	2	1	1	0	2	2	0	0	2	2	0	2	2	2	0	2	0	2	2	2	2	2	2	2	1	1	2	2	2	1	1	1	0	0	45
2	2	1	1	0	2	2	0	0	2	2	0	2	2	2	0	2	0	2	2	2	2	2	2	2	1	1	2	2	2	2	0	1	0	0	45
3	2	1	1	0	2	2	0	0	2	2	0	2	2	2	0	2	0	2	2	2	2	2	2	2	1	1	2	2	2	2	0	1	0	0	45
4	2	1	1	0	2	2	0	0	2	2	0	2	2	2	0	2	0	2	2	2	2	2	2	2	1	1	2	2	2	2	0	1	0	0	45
5	2	1	1	0	2	2	0	0	2	2	0	2	2	2	0	2	0	2	2	2	2	2	2	2	1	1	2	2	2	2	0	1	0	0	45
6	2	1	1	0	2	2	0	0	2	2	0	2	2	2	0	2	0	2	2	2	2	2	2	2	1	1	2	2	2	2	0	1	0	0	45
7	2	1	1	0	2	2	0	0	2	2	0	2	2	2	0	2	0	2	2	2	2	2	2	2	1	1	2	2	2	2	0	1	0	0	45
8	2	1	1	0	2	2	0	0	2	2	0	2	2	2	0	2	0	2	2	2	2	2	2	2	1	1	2	2	2	2	0	1	0	0	45
9																																			90	Tetraploid; dicentric chromosome and other structural anomalies observed
10	2	1	1	0	2	1	1	0	2	2	0	2	2	1	1	2	1	2	2	2	2	2	2	2	1	1	2	2	2	2	0	1	0	0	46
11	2	1	0	1	2	2	0	0	2	2	0	2	2	2	0	2	0	2	2	2	2	2	2	2	1	1	2	2	2	2	0	1	0	0	45
12	2	1	1	0	2	2	0	0	2	2	0	2	2	2	0	2	0	2	2	2	2	2	2	2	1	1	2	2	2	2	0	1	0	0	45
13	2	1	1	0	2	2	0	0	2	2	0	2	2	2	0	2	0	2	2	2	2	2	2	2	1	1	2	2	2	2	0	1	0	0	45
14																																			90	Tetraploid
15	2	1	1	0	2	2	0	0	2	2	0	2	2	2	0	2	0	2	2	2	2	2	2	2	1	1	2	2	2	2	0	1	0	0	45
16	2	1	1	0	2	2	0	0	2	2	0	2	2	2	0	2	0	2	2	2	2	2	2	2	1	1	2	2	2	2	0	1	0	0	45
17	2	1	1	0	2	2	0	0	2	1	1	2	2	2	0	2	0	2	2	2	2	2	2	2	1	1	2	2	2	2	0	1	0	0	45
18	2	1	1	0	2	2	0	0	2	2	0	2	2	2	0	2	0	2	2	2	2	2	2	2	1	1	2	2	2	2	0	1	0	0	45
19	2	1	1	0	2	2	0	0	2	2	0	2	2	2	0	2	0	2	2	2	2	2	2	2	1	1	2	2	2	2	0	1	0	0	45
20	2	1	1	0	2	1	0	1	2	2	0	2	2	2	0	2	0	2	2	2	2	2	2	2	1	1	2	2	2	2	0	1	0	0	45
Key
Chr	chromosome
chrb	chromosome break
chtb	chromatid break
del	deletion
dic	dicentric
t	translocation

## Sheet: VCN3
VCN3 p10
Spread No.	Chr 1	Chr 2	del(2)(p23p21),chtb(2)(q21)	del(2)(p23p21)	Chr 3	Chr 4	del(4)(q25)	Chr 5	Chr 6	Chr 7	Chr 8	Chr 9	Chr 10	Chr 11	Chr 12	Chr 13	Chr 14	Chr 15	Chr 16	Chr 17	Chr 18	del(18)(p11.2)	Chr 19	Chr 20	Chr 21	Chr 22	X Chr	Y Chr	Total	Details/Comments
1	2	1	0	1	2	2	0	2	2	2	2	2	2	2	2	2	2	2	2	2	1	1	2	2	2	2	1	0	45
2	2	1	0	1	2	2	0	2	2	2	2	2	2	2	2	2	2	2	2	2	1	1	2	2	2	2	1	0	45
3	2	1	0	1	2	2	0	2	2	2	2	2	2	2	2	2	2	2	2	2	1	1	2	2	2	2	1	1	46
4	2	1	0	1	2	1	1	2	2	2	2	2	2	2	2	2	2	2	2	2	1	1	2	2	2	2	1	0	45
5	2	1	0	1	2	2	0	2	2	2	2	2	2	2	2	2	2	2	2	2	1	1	2	2	2	2	1	0	45
6	2	1	0	1	2	2	0	2	2	2	2	2	2	2	2	2	2	2	2	2	1	1	2	2	2	2	1	1	46
7	2	1	0	1	2	2	0	2	2	2	2	2	2	2	2	2	2	2	2	2	1	1	2	2	2	2	1	1	46
8	2	1	0	1	2	2	0	2	2	2	2	2	2	2	2	2	2	2	2	2	1	1	2	2	2	2	1	0	45
9	2	1	0	1	2	2	0	2	2	2	2	2	2	2	2	2	2	2	2	2	1	1	2	2	2	2	1	0	45
10	2	1	0	1	2	2	0	2	2	2	2	2	2	2	2	2	2	2	2	2	1	1	2	2	2	2	1	0	45
11	2	1	0	1	2	2	0	2	2	2	2	2	2	2	2	2	2	2	2	2	1	1	2	2	2	2	1	1	46
12	2	1	0	1	2	2	0	2	2	2	2	2	2	2	2	2	2	2	2	2	1	1	2	2	2	2	1	0	45
13	2	1	0	1	2	2	0	2	2	2	2	2	2	2	2	2	2	2	2	2	1	1	2	2	2	2	1	1	46
14	2	1	0	1	2	2	0	2	2	2	2	2	2	2	2	2	2	2	2	2	1	1	2	2	2	2	1	1	46
15	2	1	0	1	2	2	0	2	2	2	2	2	2	2	2	2	2	2	2	2	1	1	2	2	2	2	1	0	45
16	2	1	0	1	2	2	0	2	2	2	2	2	2	2	2	2	2	2	2	2	1	1	2	2	2	2	1	0	45
17	2	1	0	1	2	2	0	2	2	2	2	2	2	3	2	2	2	2	2	2	1	1	2	2	2	2	1	1	47
18	2	1	0	1	2	2	0	2	2	2	2	2	2	2	2	2	2	2	2	2	1	1	2	2	2	2	1	1	46
19	2	1	1	0	2	2	0	2	2	2	2	2	2	2	2	2	2	2	2	2	1	1	2	2	2	2	1	1	46
20																													87	Tetraploid, dicentrics
Key
Chr	chromosome
add	addition
chtb	chromatid break
del	deletion
der	derivative
dic	dicentric
t	translocation

## Sheet: VCN4
VCN4 p10
Spread No.	Chr 1	Chr 2	del(2)(p23p21)	Chr 3	Chr 4	Chr 5	Chr 6	add(6)(p22)	Chr 7	Chr 8	Chr 9	Chr 10	Chr 11	Chr 12	Chr 13	Chr 14	chtb(14)(q11.2)	Chr 15	Chr 16	Chr 17	Chr 18	del(18)(p11.2)	Chr 19	Chr 20	Chr 21	Chr 22	X Chr	Y Chr	Total	Details/Comments
1	2	1	1	2	2	2	2	0	2	2	2	2	2	2	2	2	0	2	2	2	1	1	2	2	2	2	1	1	46
2	2	1	1	2	2	2	2	0	2	2	2	2	2	2	2	1	1	2	2	2	1	1	2	2	2	2	1	0	45
3	2	1	1	2	2	2	2	0	2	2	2	2	2	2	2	2	0	2	2	2	1	1	2	2	2	2	1	0	45
4	2	1	1	2	2	2	1	1	2	2	2	2	2	2	2	2	0	2	2	2	1	1	2	2	2	2	1	0	45
5	2	1	1	2	2	2	2	0	2	2	2	2	2	2	2	2	0	2	2	2	1	1	2	2	2	2	1	1	46
6	2	1	1	2	2	2	2	0	2	2	2	2	2	2	2	2	0	2	2	2	1	1	2	2	2	2	1	1	46
7	2	1	1	2	2	2	2	0	2	2	2	2	2	2	2	2	0	2	2	2	1	1	2	2	2	2	1	1	46
8	2	1	1	2	2	2	2	0	2	2	2	2	2	2	2	2	0	2	2	2	1	1	2	2	4	2	1	1	48
9	2	1	1	2	2	2	2	0	2	2	2	2	2	2	2	2	0	2	2	2	1	1	2	2	2	2	1	1	46
10	2	1	1	2	2	2	2	0	2	2	2	2	2	2	2	2	0	2	2	2	1	1	2	2	2	2	1	1	46
11	2	1	1	2	2	2	2	0	2	2	2	2	2	2	2	2	0	2	2	2	1	1	2	2	2	2	1	1	46
12	2	1	1	2	2	2	2	0	2	2	2	2	2	2	2	2	0	2	2	2	1	1	2	2	2	2	1	0	45
13	2	1	1	2	2	2	2	0	2	2	2	2	2	2	2	2	0	2	2	2	1	1	2	2	2	2	1	1	46
14	2	1	1	2	2	2	2	0	2	2	2	2	2	2	2	2	0	2	2	2	1	1	2	2	2	2	1	0	45
15	2	1	1	2	2	2	2	0	2	2	2	2	2	2	2	2	0	2	2	2	1	1	2	2	2	2	1	1	46
16	2	1	1	2	2	2	2	0	2	2	2	2	2	2	2	2	0	2	2	2	1	1	2	2	2	2	1	1	46
17	2	1	1	2	2	2	2	0	2	2	2	2	2	2	2	2	0	2	2	2	1	1	2	2	3	2	1	2	48
18	2	1	1	2	2	2	2	0	2	2	2	2	2	2	2	2	0	2	2	2	1	1	2	2	3	2	1	1	47
19	2	1	1	2	2	2	2	0	2	2	2	2	2	2	2	2	0	2	2	2	1	1	2	2	2	2	1	1	46
20	2	1	1	2	2	2	2	0	2	2	2	2	2	2	2	2	0	2	2	2	1	1	2	2	2	2	1	1	46
Key
Chr	chromosome
add	addition
chtb	chromatid break
del	deletion
der	derivative
t	translocation
